# Supplementary material for: Dominance of Fructose-Associated Fructobacillus in the Gut Microbiome of Bumblebees (Bombus terrestris) Inhabiting Natural Forest Meadows
Source: Insects. 2022 Jan 15;13(1):98. doi: 10.3390/insects13010098 (PMC8779478; doi:10.3390/insects13010098)
Supplement: Supplementary file 1 [file insects-13-00098-s001.zip]

Archive with 1 entries (1 files):
- insects-1506089-supplementary.pdf
